# Supplementary material for: Changes of In Situ Prokaryotic and Eukaryotic Communities in the Upper Sanya River to the Sea over a Nine-Hour Period
Source: Microorganisms. 2023 Feb 20;11(2):536. doi: 10.3390/microorganisms11020536 (PMC9964997; doi:10.3390/microorganisms11020536)
Supplement: Supplementary file 1 [file microorganisms-11-00536-s001.zip]

Archive with 1 entries (1 files):
- microorganisms-2156204-supplementary.pdf
